# Supplementary material for: Transesterification of Glycerol to Glycerol Carbonate over Mg-Zr Composite Oxide Prepared by Hydrothermal Process
Source: Nanomaterials (Basel). 2022 Jun 8;12(12):1972. doi: 10.3390/nano12121972 (PMC9227028; doi:10.3390/nano12121972)
Supplement: Supplementary file 1 [file nanomaterials-12-01972-s001.zip]

Archive with 1 entries (1 files):
- nanomaterials-1721669-supplementary.pdf
